# Supplementary material for: Lifestyle Changes among Mexican People during the COVID-19 Lockdown in 2020: A Cross-Sectional Study
Source: Healthcare (Basel). 2022 Dec 14;10(12):2537. doi: 10.3390/healthcare10122537 (PMC9778622; doi:10.3390/healthcare10122537)
Supplement: Supplementary file 1 [file healthcare-10-02537-s001.zip]

Archive with 1 entries (1 files):
- healthcare-1961973-supplementary.pdf
